# Supplementary material for: Post-Polymerization Modification of Fluoropolymers via UV Irradiation in the Presence of a Photoacid Generator
Source: Polymers (Basel). 2023 Jan 17;15(3):493. doi: 10.3390/polym15030493 (PMC9919986; doi:10.3390/polym15030493)
Supplement: Supplementary file 1 [file polymers-15-00493-s001.zip]

Archive with 1 entries (1 files):
- polymers-2069715-supplementary.pdf
